# Supplementary material for: Clonal hematopoiesis driven by Dnmt3a mutations promotes metabolic disease development in mice
Source: J Clin Invest. 2025 Sep 30;135(23):e197100. doi: 10.1172/JCI197100 (PMC12646656; doi:10.1172/JCI197100)
Supplement: Supporting data values [file jci-135-197100-s302.xlsx]

## Sheet: Figure 1C  & SFigure 1D
Figure 1C & SFigure 1D	Animal body weight gain
	% of weight gain
	Group	Dnmt3a+/+_HFD							Dnmt3a+/-_HFD								Dnmt3a+/RH_HFD								Dnmt3a+/+														Dnmt3a+/RH
	Weeks	biological 1	biological 2	biological 3	biological 4	biological 5	biological 6	biological 7	biological 1	biological 2	biological 3	biological 4	biological 5	biological 6	biological 7	biological 8	biological 1	biological 2	biological 3	biological 4	biological 5	biological 6	biological 7	biological 8	biological 1	biological 2	biological 3	biological 4	biological 5	biological 6	biological 7	biological 8	biological 1	biological 2	biological 3	biological 4	biological 5	biological 6	biological 1	biological 2	biological 3	biological 4	biological 5	biological 6	biological 7
	0	0	0	0	0	0	0	0	0	0	0	0	0	0	0	0	0	0	0	0	0	0	0	0	0	0	0	0	0	0	0	0	0	0	0	0	0	0	0	0	0	0	0	0	0
	1	7.44921	-0.526316	9.77444	4.45545	-1.77215	-0.737101	13.4615	11.8227	-0.492611	9.5	3.81679	8.41584	6.49351	12.9412	8.49057	9.046	-0.71	3.163	4.239	0.713	-1.31	4.578	3.778	8.17308	-3.79147	-3.1477	-1.7284	2.10526	-1.40845	0.75188	-1.49254	-1.77215	0.779221	0.215983	-1.23457	0.249377	0.478469	1.015	4.369	1.042	-3.38	-4.18	2.97	-1.32
	2	10.6095	5.26316	14.787	6.93069	0.759494	3.6855	15.3846	14.2857	0	10	10.9415	18.8119	13.7662	15.2941	16.9811	15.89	0.709	8.516	5.736	5.463	-0.78	9.88	6.297	7.69231	0.473934	-2.17918	4.19753	2.63158	-1.87793	-0.75188	1.49254	0.759494	0.779221	0.647948	-1.7284	7.73067	4.30622	0	0.485	2.604	-1.93	1.72	3.96	-0.79
	3	16.0271	4.73684	21.3033	2.9703	4.81013	9.58231	20.1923	21.1823	3.44828	16.5	22.1374	31.1881	22.0779	19.0588	24.5283	20.29	0.709	15.82	16.21	11.16	0.783	10.36	7.809	4.80769	-0.473934	-2.66344	1.7284	3.15789	-2.8169	1.75439	-1.49254	0.759494	2.33766	2.37581	-1.23457	4.73815	3.82775	-1.02	0	4.167	-1.93	2.703	2.475	0.264
	4	23.702	7.89474	26.817	4.9505	12.9114	19.4103	25	26.601	6.40394	21	27.7354	42.5743	28.8312	23.2941	33.4906	28.61	4.019	25.55	25.69	22.57	9.138	9.398	14.36	7.21154	0	-3.63196	2.22222	4.21053	0.469484	4.7619	7.46269	4.3038	2.33766	5.39957	1.7284	9.22693	4.30622	3.046	7.282	8.333	-1.45	4.668	2.475	0.792
	5	32.7314	15.7895	39.8496	7.92079	21.519	25.3071	31.25	31.5271	11.33	30.5	37.9135	53.4653	37.6623	35.5294	43.3962	37.9	12.06	40.15	39.15	34.92	8.616	28.19	22.92	8.17308	1.89573	-2.66344	2.71605	6.31579	1.87793	3.7594	4.47761	7.8481	3.8961	7.99136	2.22222	11.2219	7.6555	3.046	8.252	8.854	2.415	3.194	3.465	3.43
	6	30.9255	17.8947	43.3584	12.3762	24.0506	29.2383	34.1346	36.9458	16.7488	33.5	38.9313	58.4158	38.7013	42.1176	45.283	40.83	12.53	44.04	43.14	43.47	13.32	33.49	30.98	2.88462	-0.947867	-0.726392	3.7037	0.526316	1.40845	5.26316	4.97512	5.82278	0.25974	7.5594	2.71605	7.73067	8.61244	2.03	3.883	7.812	2.415	3.686	2.97	5.541
	7	40.8578	23.1579	51.3784	13.3663	29.6203	37.1007	38.9423	52.2167	36.9458	39	39.4402	69.802	36.6234	51.0588	54.2453	46.21	19.62	51.34	52.62	53.44	19.58	34.46	41.06	4.32692	0.947867	0.726392	9.1358	4.73684	-1.40845	5.76441	5.97015	11.3924	2.33766	10.1512	5.18519	11.2219	13.3971	4.569	4.854	13.02	6.28	4.668	5.446	2.902
	8	45.3725	26.8421	51.3784	13.3663	32.1519	44.4717	46.1538	59.6059	46.798	43	48.0916	76.2376	36.6234	59.0588	59.434	55.5	25.77	62.04	61.1	57.24	19.58	37.83	47.1	4.32692	0.473934	5.08475	8.64198	5.26316	0.938967	4.7619	7.46269	20	3.37662	11.0151	8.64198	13.217	16.2679	5.076	6.796	15.1	8.213	6.143	6.931	1.847
	9	53.0474	38.9474	53.8847	13.8614	38.2278	47.9115	50.9615	62.069	47.2906	46	54.7074	78.7129	49.0909	65.1765	63.2075	60.88	31.91	69.34	68.08	61.05	23.24	39.76	54.16	6.25	4.2654	7.50605	11.1111	5.26316	5.16432	6.26566	8.95522	17.4684	6.49351	11.879	9.62963	11.7207	15.7895	8.122	9.709	15.63	6.763	6.143	10.4	2.902
	10	61.6253	53.1579	57.8947	19.3069	47.3418	55.774	55.2885	66.0099	54.1872	52	58.7786	83.6634	57.4026	66.5882	66.5094	67.73	40.9	72.75	77.06	66.27	31.59	47.47	63.73	6.25	3.79147	7.50605	9.1358	5.78947	5.6338	9.27318		22.5316	9.09091	15.7667	12.5926	13.217	19.1388	10.66	10.68	18.23	9.179	6.634	11.39	6.596
	11	61.1738	58.4211	61.9048	18.8119	44.3038	58.231	54.8077	67.9803	56.1576		60.8142	82.1782	62.0779	68.4706	63.6792	70.66	39.95	73.72	76.06	69.12	34.2	48.92	68.77	8.17308	5.6872	8.95884	12.0988	11.0526	5.16432	9.27318		20.5063	10.1299	14.4708	16.0494	13.217	21.5311	14.72	8.252	18.23	8.696	8.108	12.87	7.652
	12	65.6885	61.0526	66.416	21.2871	45.3165	66.5848	58.1731	66.0099	59.6059		67.43	89.604	69.3506	72.2353	72.1698	78	47.04	83.94	82.04	72.92		56.63	77.83	10.0962	5.6872	9.92736	10.1235	13.1579	7.04225	7.76942		24.0506	9.61039	15.3348	19.0123	17.207	21.0526	15.23	12.62	21.35	10.14	9.582	11.88	9.763
	13	65.69	67.89		21.78	47.85	71.5	55.29	69.95	63.05		69.47	88.61	75.58	76.94	75	79.46	50.83	87.83	85.04	74.82		56.63	78.84	13.46	3.318	10.9	10.62	15.26	7.512	8.772		24.56	9.091	15.33	18.52	17.21	20.57	15.23	12.62	22.92	12.08	12.53	11.88	8.707
	14	72.46	76.84		29.21	52.41	77.89	59.13	75.37	62.56		74.55	93.07	79.22	78.35	75.94	82.89	57.45	89.29	92.02	77.67		61.45	82.87	16.83	3.791	14.77	13.09	15.26	6.573	8.271		28.1	9.091	16.2	19.51	18.2	24.88	13.71	9.709	27.08	13.04	16.46	12.87	7.652

## Sheet: Figure 1D
Figure 1D	Food intake, g/mouse/week
	Normal chow
	Weeks	Dnmt3a+/+	Dnmt3a+/RH	Dnmt3a+/-
	1	16.26	13.94	15.88
	3	14.44	14.18	16.02
	5	14.78	15.02	16.6
	7	14.66	15.62	16.66
	9	16.24	15.88	16.84
	11	15.05	15.65	17.06
	13	15.48	15.74	16.42
	14	16.1	15.68	16.9
	High fat diet
	Weeks	Dnmt3a+/+	Dnmt3a+/RH	Dnmt3a+/-
	1	15.94	15.92	18.1
	3	14.18	14.18	17.14
	5	15.88	16.32	17.56
	7	16.04	16.06	16.56
	9	16.74	16.06	17.06
	11	14.58	14.96	15.05
	13	14.42	16.22	16.42
	14	16.22	16.82	17.06

## Sheet: Figure 1E
Figure 1E	Adipocyte size (µm2)
	Normal chow																		High fat diet
	Dnmt3a+/+						Dnmt3a+/RH						Dnmt3a+/-						Dnmt3a+/+						Dnmt3a+/RH						Dnmt3a+/-
	biological 1		biological 2		biological 3		biological 1		biological 2		biological 3		biological 1		biological 2		biological 3		biological 1		biological 2		biological 3		biological 1		biological 2		biological 3		biological 1		biological 2		biological 3
	field 1	field 2	field 1	field 2	field 1	field 2	field 1	field 2	field 1	field 2	field 1	field 2	field 1	field 2	field 1	field 2	field 1	field 2	field 1	field 2	field 1	field 2	field 1	field 2	field 1	field 2	field 1	field 2	field 1	field 2	field 1	field 2	field 1	field 2	field 1	field 2
	677.354	315.223	305.841	313.347	377.142	420.297	382.771	352.749	397.781	335.862	485.969	362.131	553.516	350.873	305.841	315.223	388.4	392.152	405.287	343.368	409.039	363.099	346.378	423.385	309.594	377.142	313.347	644.987	437.798	403.567	395.905	667.972	307.718	495.35	726.061	749.482
	1058.25	784.305	1315.31	711.128	452.195	532.877	2662.51	3167.24	410.916	431.555	469.082	497.227	1341.57	333.986	435.308	1140.81	1662.42	480.34	767.418	450.318	589.167	988.968	2614.55	5237.37	4052.87	547.887	3536.88	513.467	590.938	816.143	4810.9	6053.03	5058.58	11220.4	4050.09	10878.3
	816.202	778.676	658.591	1356.58	1009.46	733.644	409.039	960.679	1358.46	2060.21	1641.79	459.7	2002.04	5092.35	315.223	2033.94	6499.6	3899.01	4334.31	744.902	272.048	1094.08	1297.12	4140.17	6953.67	5246.21	384.647	4446.45	2221.42	589.136	5458.23	3377.39	2608.09	1718.71	1592.65	2358.35
	774.923	1395.99	803.068	322.728	1077.01	339.615	951.298	1497.31	2101.49	1232.75	703.622	360.255	3242.29	3985.32	1232.75	1699.95	1322.81	2936.45	4067.88	3572.53	3118.59	2176.21	2342.23	2248.45	2730.05	1176.46	3707.62	3830.29	819.746	1927.75	6139.34	4583.87	8126.37	9385.39	1533.19	9310.87
	499.103	977.566	778.676	688.612	641.704	561.022	2272.23	465.329	407.163	2756.32	1193.34	615.435	1048.87	6471.45	5310	2741.31	1326.56	671.725	431.555	598.548	2554.84	1435.68	1653.06	6161.61	2260.97	2238.46	2011.42	5455.36	2205.21	632.375	3274.19	4180.46	6034.27	8694.9	751.284	4003.24
	335.862	1073.26	2319.14	968.185	493.474	347.12	444.689	1232.75	1585.5	444.689	1902.6	1495.43	3792.06	763.665	3484.34	3480.59	4246.13	527.248	463.453	2741.31	3172.34	1729.5	4438.41	1297.18	1120.17	949.421	5081.09	4417.62	1480.95	1612.47	10301	5128	7289.53	6593.41	10772	6529.14
	515.99	489.721	412.792	1161.45	795.562	1026.35	3184.13	418.421	322.728	699.87	527.248	3411.16	5448.85	1180.21	651.085	5195.55	5908.55	2090.23	2739.44	3546.26	1043.91	1498.98	5479.94	1367.44	611.682	504.732	506.608	8161.43	1679.13	8429.87	8237.07	11025.3	6895.5	8229.57	7321.86	7428.16
	572.28	851.852	576.032	600.425	463.453	484.092	819.955	639.827	1356.58	630.446	728.015	604.177	5668.38	4893.46	562.898	2077.09	2467.37	2677.52	3262.93	3771.42	2225.18	644.979	961.497	3731.2	1343.45	861.234	840.594	1239.53	1234.12	814.341	6878.61	2356.67	1377.22	1471.04	1070.17	5201.33
	594.796	645.456	418.421	874.368	998.206	562.898	401.534	2148.39	412.792	3285.45	1281.53	5912.31	4748.98	3017.13	2705.66	350.873	1326.56	5829.75	4700.2	591.043	747.698	1932.55	2198.9	9368.52	791.81	2334.15	2943.96	5649.94	4828.39	1525.99	8426.58	3925.28	7353.32	4752.73	4403.21	1307.99
	517.866	1604.26	788.057	439.06	1084.52	579.785	1407.24	778.676	609.806	1885.71	435.308	587.29	3388.65	3090.31	1418.5	5469.49	322.728	604.177	3283.57	739.273	1225.46	449.097	5060.7	1127.83	1183.96	3189.76	1107.03	5291.41	4709.49	9334.29	9314.08	1790.02	8469.74	1940.12	3450.14	7984.87
	561.022	302.089	887.502	934.411	986.948	1045.11	1322.81	1842.55	395.905	728.015	2880.16	2266.6	2623.11	1581.74	3970.31	5810.98	758.036	392.152	365.884	4640.16	2817.6	4787.18	4146.98	1515.18	1152.07	523.495	491.598	1722.37	3079	990.902	6169.36	11466.2	5135.51	5413.2	4999.55	1837.67
	1290.91	1075.13	352.749	923.153	694.241	504.732	1480.42	499.103	540.382	602.301	684.859	878.121	4482.54	3375.51	409.039	8100.1	547.887	3822.08	4581.99	416.545	776.364	3384.95	1122.74	9946.85	2675.64	2381.06	3073.42	3468.16	1495.36	439.6	5173.03	3454.32	4833.42	3146.6	8981.17	5257.18
	726.138	1015.09	876.245	394.029	936.287	540.382	564.774	728.015	853.729	463.453	328.357	3448.69	2683.15	4891.58	4127.92	562.898	3936.53	2754.45	664.22	2003.92	1514.51	2069.91	2668.3	3538.42	446.566	3593.16	3326.73	4060.89	4709.49	909.828	6268.81	5351.28	7298.91	4332.44	7494.82	3651.92
	371.513	467.205	1405.37	576.032	467.205	870.616	3071.55	1546.09	667.972	696.117	851.852	482.216	1975.77	2917.69	3762.03	343.368	4396.23	846.223	332.11	829.336	1084.52	3794.63	1138.27	5525.63	2255.34	611.682	2005.79	3898.75	1271.96	8175.84	1836.92	5807.23	5176.78	6161.86	886.407	6226.47
	330.233	1431.64	649.209	425.926	718.633	547.887	634.198	1375.35	1377.22	1343.45	397.781	1581.74	1411	4416.87	4718.96	3161.61	4234.87	2977.73	440.937	7310.17	2124.85	317.712	1070.19	488.244	341.491	427.802	1450.4	5257.18	8384.83	5967.03	2416.71	8522.28	5409.45	8841.25	2626.79	661.202
	1000.08	681.107	1367.84	756.16	335.862	579.785	358.378	632.322	870.616	347.12	538.506	1244.01	1589.25	3229.16	3056.54	469.082	2279.74	5405.7	3403.66	881.874	2221.6	1522.87	1070.19	3687.96	330.233	2352.91	425.926	3543.82	1574.63	4295.11	5180.54	8177.03	7263.26	8589.82	6482.3	5149.09
	1568.61	735.52	968.185	305.841	1217.74	472.834	743.025	1347.2	2095.86	1433.51	1756.24	341.491	2808.86	589.167	2495.51	5700.28	6895.5	1060.12	7839.29	2527.41	948.359	1932.55	1970.77	684.623	750.531	1375.35	576.032	6332.76	4152.78	12341.2	6595.29	8653.62	11494.4	7272.64	4113.14	8078.55
	442.813	818.078	515.99	684.859	701.746	1148.31	977.566	315.223	1478.55	561.022	1405.37	407.163	2867.03	2163.41	6690.98	649.209	335.862	502.856	1030.1	2080.85	3454.22	1706.81	1622	1936.76	1272.15	1782.51	3178.5	10939.6	949.464	846.771	3690.73	1016.97	13931.7	5567.06	2077.29	1828.66
	1191.47	379.018	819.955	592.919	326.481	467.205	392.152	632.322	823.707	3050.91	1484.17	778.676	701.746	996.329	4197.34	4351.2	3242.29	6355.12	2210.31	2598.71	482.54	1847.75	1343.71	2769.12	425.926	716.757	872.492	2188.99	4370.78	3531.21	5668.38	6859.85	4767.75	4976.02	6296.73	5257.18
	684.859	566.651	823.707	872.492	1138.93	491.598	2593.08	3536.88	448.442	3795.81	384.647	485.969	4752.73	3234.79	418.421	6053.03	3264.81	457.824	4097.9	2150.27	2134.4	1238.6	1675.75	264.841	521.619	902.513	1215.86	5599.5	745.879	1214.31	2788.22	9304.7	4349.32	2913.93	6049.9	6548.96
	789.934	958.803	435.308	626.693	307.718	1122.04	362.131	1996.41	2985.24	1866.94	729.891	1178.33	2863.27	315.223	2557.43	532.877	3437.43	311.47	898.76	2501.14	3946.32	1780.86	703.505	644.987	399.658	2521.78	2746.94	6379.6	3176.29	3008.74	536.629	5871.03	3328.6	2033.94	3950.99	5159.9
	1026.35	733.644	758.036	1290.91	2048.95	681.107	384.647	422.173	440.937	504.732	1080.76	1078.89	1127.67	2814.49	4223.61	893.131	380.894	1422.26	699.87	643.58	1025.99	492.095	4080.09	1960.18	474.711	538.506	5430.09	1542.2	985.497	1320.6	4204.85	2322.89	5574.57	2110.87	4307.72	5141.88
	1467.29	1219.61	1150.19	577.909	2709.42	377.142	1152.07	3037.77	508.485	4475.04	499.103	1390.36	3088.43	8522.28	4992.9	3792.06	4107.28	2679.39	3940.29	703.622	324.878	1758.17	971.052	2794.34	1320.93	418.421	4900.97	7062.43	666.607	653.995	8569.18	8655.5	5024.8	2214.07	3801.46	5867.94
	1039.48	941.916	388.4	737.396	630.446	1165.2	348.997	782.428	1866.94	3249.8	1133.3	1964.51	307.718	5116.74	692.365	3889.62	559.145	1921.36	4512.57	660.467	2261.01	1434.48	2582.31	4932.89	699.87	3882.12	3850.22	2958.29	4550.94	387.352	5882.28	3125.96	3082.8	3814.57	5192.32	11532.3
	373.389	1583.62	776.799	1377.22	829.336	795.562	493.474	3129.71	1317.18	4415	1705.58	863.11	5364.42	519.742	1979.53	566.651	2527.41	350.873	3103.44	3578.16	1833.41	388.182	2651.58	4185.21	371.513	1474.79	4510.69	4785.15	2529.5	2190.79	5645.87	1925.11	7730.47	5370.05	1066.57	6521.94
	1448.52	437.184	968.185	371.513	390.276	401.534	302.089	348.997	941.916	2833.25	606.053	996.329	3251.67	1392.23	1992.66	5478.87	3144.72	1615.52	1673.68	2202.81	886.249	1625.59	3128.15	978.29	1784.39	3270.44	2898.93	1077.38	518.872	607.153	2831.38	5814.74	6184.37	5144.89	7055.22	9274.84
	977.566	1045.11	1975.77	611.682	1349.08	1598.63	1746.86	908.142	2510.53	502.856	3000.25	613.559	2966.47	960.679	1609.89	414.668	1015.09	3270.44	4647.66	3084.68	2098.57	543.455	997.329	5732.82	1504.81	2052.7	2088.35	4550.94	6048.1	502.657	4071.63	4294.91	4748.98	1401.62	13434.8	9319.88
	1030.1	773.047	951.298	343.368	1045.11	684.859	2351.04	1743.11	1744.98	367.76	1446.65	1373.47	403.41	2045.2	2375.43	2533.04	1390.36	2525.54	611.682	405.287	1497.79	2124.85	4027.54	835.961	2157.78	354.626	878.121	2026.84	5765.25	1601.66	947.545	5610.22	10781.4	1315.31	7588.51	1691.74
	305.841	940.04	804.944	645.456	848.1	619.188	1377.22	748.654	1062	317.099	395.905	1424.13	4101.65	1576.11	4345.57	1617.39	521.619	4505.06	1932.62	3478.71	1813.11	1567.06	1245.77	506.261	2970.22	1022.6	2776.96	2248.45	354.923	3769.03	4019.09	8818.74	6878.61	3474.96	5644.54	9460.41
	581.661	395.905	487.845	739.273	977.566	923.153	913.771	699.87	390.276	2628.73	444.689	799.315	1056.37	3726.39	6197.51	437.184	741.149	2154.02	4885.95	2298.5	382.21	732.171	2374.48	7637.15	4152.31	1163.32	1576.11	2967.3	2634	3772.63	7178.83	9741.89	3067.79	1071.38	5720.2	10489.1
	386.523	523.495	1386.61	667.972	645.456	1125.8	870.616	1630.53	440.937	2238.46	2321.02	2700.03	6456.44	4953.5	870.616	3782.67	2002.04	1088.27	6173.11	4640.16	2233.54	1438.07	679.617	1369.25	949.421	1557.35	1838.8	8759.57	380.146	2089.9	9584.28	9762.53	1493.56	3150.35	3324.03	6702.1
	1062	546.011	872.492	902.513	1245.88	1210.23	1035.73	405.287	352.749	1244.01	395.905	821.831	733.644	506.608	4223.61	791.81	3090.31	6023.01	876.245	1122.04	1334.15	1684.11	1157.38	8334.38	2476.75	320.852	1857.56	3432.12	558.508	1196.29	4056.62	2056.45	6077.42	3332.36	6356.18	5212.14
	461.576	1185.84	420.297	544.135	994.453	439.06	386.523	1604.26	5032.31	493.474	879.997	1377.22	1118.29	448.442	857.481	2882.04	4508.81	2461.74	337.739	2720.67	1232.63	1656.64	1163.35	3570.85	491.598	2200.93	1270.27	367.534	509.864	823.349	2075.22	2234.7	3595.04	2369.8	6959.73	6684.08
	414.668	546.011	795.562	666.096	300.212	517.866	446.566	649.209	1048.87	2264.73	2795.73	2707.54	3844.59	1542.34	1516.07	1921.36	5523.91	2600.59	3135.34	3465.57	3275.06	1397.45	1340.12	4534.73	932.534	3739.52	1604.26	1226.92	8617.24	4660.84	7248.25	9274.68	7464.03	1013.22	3677.15	2958.29
	609.806	604.177	302.089	1887.59	519.742	1001.96	2525.54	422.173	531	1101.4	1244.01	1418.5	5017.3	1435.39	1983.28	666.096	3885.87	1887.59	3882.12	1630.53	1641.11	845.64	730.977	300.874	1684.94	4004.08	1228.99	6123.77	481.038	3088.01	6039.9	1000.08	4951.63	1587.24	1102.6	5343.66
	566.651	818.078	1003.84	386.523	1420.38	429.679	454.071	339.615	3277.94	2529.29	887.502	399.658	799.315	7366.46	1532.96	326.481	4246.13	3259.18	3724.51	2671.89	1670.97	1741.44	2372.09	3727.59	598.548	3337.99	1435.39	5707.59	3525.81	522.475	1932.62	5841.01	5009.79	6599.4	5727.41	2933.07
	784.305	906.266	412.792	803.068	1159.57	761.789	472.834	514.113	666.096	658.591	4797.77	585.414	729.891	2544.3	5981.73	756.16	2673.76	461.576	1292.79	583.538	2075.88	1122.74	1355.65	4053.69	1416.63	470.958	6932.71	711.648	8712.73	1307.99	4268.64	4865.31	4011.59	6089.54	8134.4	1572.83
	1319.06	938.163	455.947	557.269	1570.48	833.089	388.4	4092.27	2431.72	2534.92	500.979	2865.15	450.318	2426.09	1908.22	789.934	940.04	3005.88	1531.08	752.407	1961.21	1765.33	340.406	2316.91	913.771	697.994	2634	2414.2	2617.78	5676.97	1116.41	2938.33	7000.57	4118.55	10727	5900.37
	2122.12	705.499	834.965	364.007	525.371	570.403	626.693	2463.62	1107.03	711.128	947.545	1319.06	4075.38	1157.69	2457.99	5270.6	3261.06	1885.71	5433.84	529.124	1267.27	326.073	4732.24	398.162	358.378	3626.94	11031.4	2897.04	1039.55	5840.91	4004.08	4604.51	5116.74	5282.41	6736.33	1936.76
	491.598	514.113	433.431	876.245	375.265	1244.01	604.177	834.965	555.393	433.431	883.75	386.523	1375.35	1784.39	1973.9	1833.17	3853.97	1489.8	2124	1880.08	1113.19	2409.12	526.733	5727.41	598.548	3251.67	1684.53	5269.8	4185.21	6224.66	8317.76	6561.51	3011.5	4062.7	6314.75	7898.39
	307.718	1015.09	637.951	1153.94	945.669	1401.62	842.471	4915.98	410.916	1433.51	318.976	758.036	2304.13	424.05	356.502	632.322	300.212	2154.02	1945.75	1926.99	809.807	1303.1	1702.03	4765.34	634.198	3212.27	2188.99	1752.99	2017.84	823.349	4642.03	6276.31	4955.38	1679.13	3460.95	4572.56
	634.198	392.152	1506.69	377.142	598.548	647.333	395.905	624.817	2844.51	994.453	671.725	1272.15	382.771	3009.63	3529.37	3660.71	4658.92	831.213	3079.05	1397.86	418.042	2723.25	713.06	508.062	360.255	3775.17	4397.8	4846.41	810.738	4051.89	6585.91	3945.91	3602.55	9399.15	7891.18	4877.04
	1191.47	741.149	996.329	1114.54	444.689	1077.01	2553.68	2230.95	881.874	484.092	1431.64	2947.71	2555.56	3724.51	651.085	619.188	439.06	3208.52	562.898	1656.8	1772.5	908.943	2729.22	8328.98	424.05	2433.6	1999.82	5763.44	3734.8	1133.23	7869.31	10473.7	8015.67	4143.77	9453.2	6761.55
	1153.94	478.463	392.152	514.113	694.241	439.06	739.273	330.233	649.209	574.156	318.976	326.481	472.834	855.605	756.16	3426.17	4733.97	2837.01	4268.64	557.269	1927.77	3948.71	1819.08	2803.35	2054.58	1763.75	1019.73	3596.07	6130.98	7195.75	4321.18	3336.11	8617.97	11026	826.953	7271.42
	966.308	352.749	356.502	900.637	626.693	666.096	1795.64	915.647	906.266	380.894	1683.07	315.223	7205.09	1865.07	5360.66	348.997	3733.89	705.499	1170.83	2728.18	2035.27	916.11	2324.31	9622.56	2921.44	643.58	3650.12	3628.5	1671.92	2243.04	2594.96	7593.49	3379.26	1338.62	2226.83	4844.61
	525.371	675.478	879.997	425.926	397.781	606.053	1341.57	645.456	2266.6	4555.72	564.774	399.658	2005.79	4189.84	5443.22	313.347	1107.03	2120.25	838.718	756.16	2057.96	2648	836.084	4282.5	8085.09	1253.39	4311.32	3316.82	659.4	652.193	7777.37	2484.26	6991.19	6376	1450.32	7793.89
	594.796	305.841	358.378	484.092	898.76	746.778	1215.86	1176.46	2140.89	2332.27	2953.34	936.287	786.181	307.718	3405.53	879.997	786.181	2638.11	2412.96	1058.25	895.805	720.227	385.793	2406.99	313.347	2930.82	625.169	7275.02	1949.37	608.954		2799.48	2429.84	2781.73	3504.19	7525.45
	692.365	309.594	1114.54	848.1	1045.11	1335.94	322.728	3281.7	3754.53	825.584	1994.54	1313.43	1052.62	6253.8	390.276	322.728	4171.07	315.223	4869.07	317.099	1921.8	1550.34	1742.64	1650.3	2664.38	3015.26	2059.27	3487.97	684.623	3059.18		9167.73	13755.4	7512.84	5093.23	830.556
	326.481	422.173	517.866	940.04	765.541	1521.7	1911.98	384.647	2898.93	2450.48	476.587	435.308	3865.23	3170.99	8220.19	1970.14	3257.3	2885.79	390.276	510.361	341.6	444.319	309.351	414.377	302.089	517.866	3988.83	3079	7190.34	435.997		4585.74	5105.48	3886.14	8415.46	4417.62
	1268.4	1178.33	589.167	317.099	1245.88	925.029	444.689	1227.12	1746.86	1833.17	1395.99	410.916	365.884	2446.73	3553.76	5398.19	461.576	2212.19	2572.44	2942.08	1938.52	1220.68	1208.74	2688.05	964.432	1467.29	3197.91	4282.5	617.962	452.212		5371.92	504.732	1367.44	11988.1	2172.78
	713.004	1213.98	2065.84	613.559	1007.59	637.951	735.52	4088.52	1182.09	4249.88	523.495	484.092	311.47	1923.23	358.378	735.52	2598.71	735.52	4565.1	4174.83	2003.02	1458.37	588.842	3406.9	2412.96	547.887	4873.44	625.169	6761.55	3965.41		4212.35	4195.47	10914.3	1140.44	8022.7
	386.523	677.354	1063.88	302.089	469.082	853.729	673.601	1345.33	371.513	476.587	566.651	904.389	343.368	4925.36	1384.73	437.184	598.548	350.873	778.676	1514.2	1292.35	578.093	3097.09	2960.09	525.371	1823.79	1430.5	9164.94	3722.19	621.566		4503.18	5882.28	4761.73	576.525	8105.58
	866.863	1386.61	448.442	1253.39	857.481	951.298	318.976	1371.6	409.039	440.937	1923.23	1561.1	3004	559.145	469.082	4670.18	2067.71	1262.77	639.827	1063.88	643.785	357.127	1160.96	650.392	5782.84	977.566	4408.61	940.456	681.02	5779.66		5929.19	7330.81	9446	5404.92	2518.69
	1703.7	789.934	643.58	870.616	472.834	330.233	705.499	1097.65	3092.19	688.612	696.117	2932.7	5144.89	3360.5	5458.23	2140.89	1347.2	3039.65	1088.27	818.078	2917.93	740.532	529.122	4226.65	667.972	390.276	7165.12	891.812	6091.34	408.972		6413.28	5771.58	6696.69	2053.87	2515.09
	305.841	1673.68	977.566	407.163	452.195	403.41	985.071	1300.29	320.852	4261.14	322.728	1645.54	395.905	4878.45	416.545	549.764	4891.58	848.1	4983.52	4178.58	371.46	2742.36	2382.84	4651.83	478.463	649.209	3439.33	565.715	450.41	1855.69		10828.3	7064.37	3729.39	4464.46	2243.04
	1474.79	1292.79	330.233	343.368	986.948	480.34	735.52	1953.26	598.548	358.378	1482.3	1092.02	4754.61	4521.95	3960.93	544.135	474.711	1369.72	6308.21	613.559	1771.3	1632.75	1311.46	3253.76	840.594	1793.77	5091.43	1176.47	495.451	374.741		5946.08	8846.88	2511.49	8015.49	5302.23
	418.421	339.615	801.191	1829.42	679.23	536.629	2223.45	1591.12	561.022	626.693	380.894	4788.39	2478.63	3512.48	478.463	3161.61	2810.74	1103.28	4420.63	656.714	2293.26	1796.39	1997.05	7379.52	615.435	4752.73	8460.5	590.938	668.408	4028.47		358.378	3159.73	8793.8	6021.08	2954.69
	367.76	341.491	474.711	343.368	322.728	872.492	4191.71	872.492	769.294	1289.04	921.276	510.361	1007.59	2685.02	1501.06	3307.96	3039.65	480.34	1107.03	510.361	1571.84	1513.31	1688.89	4156.38	555.393	1101.4	3365.46	6192.23	7109.27	3224.93		5775.33	4424.38	2176.38		5031.98
	1679.31	666.096	480.34	452.195	514.113	660.467	758.036	1298.42	521.619	812.449	960.679	559.145	2957.09	1086.39		5664.63	5062.33	356.502	4694.57	302.089	1452.4	2675.47	2655.16	1488.15	2041.44	341.491	2187.19	6566.98	1293.58	5394.11		13770.4	7447.14	11789.9		10303.6
	324.605	780.552	585.414	851.852	703.622	966.308	407.163	1433.51	941.916	2116.5	305.841	485.969	452.195	1052.62		3118.45	591.043	480.34	480.34	2795.73	424.014	1114.38	2840.3	951.266	795.562	2080.85	3255.56	2032.25	751.284	4938.29		5992.99	5951.71	787.316		5873.35
	1454.15	394.029	1150.19	956.927	1444.77	561.022	666.096	709.251	1088.27	409.039	1439.14	307.718	1835.05	1686.82		2985.24	7375.84	641.704	4019.09	763.665	1428.51	1874.02	496.873	2733.09	495.35	317.099	5794.07	6775.97	2756.51	1443.11		1759.99	6964.92	2351.14		3037.56
	333.986	1146.44	816.202	1157.69	893.131	525.371	624.817	2174.66	3595.04	354.626	831.213	842.471	459.7	3116.58		3557.51	439.06	318.976	6996.82	2773.21	2405.53	913.721	3343.14	1421.49	737.396	3381.14	9680.21	1733.18	2547.52	421.584		3604.42	5794.1	5406.72		9874.79
	373.389	553.516	784.305	499.103	799.315	450.318	1761.87	1373.47	4156.06	457.824	3097.82	446.566	2187.8	1157.69		1746.86	1844.43	1125.8	816.202	418.421	1481.06	2699.36	683.2	1889.92	1731.85	1570.48	8748.76	7846.14	3788.85	482.839		5193.67	3244.17	5158.09
	1155.82	542.258	893.131	624.817	647.333	669.849	500.979	666.096	2506.77	2047.07	3499.35	707.375	3533.12	9708.11		5585.82		380.894	1486.05	1926.99	1330.57	2505.86	1029.58	2765.52	2103.36	2874.53	9217.19	7646.16	5967.03	13042.1		2414.83	5891.67	5318.44
	1112.66	1003.84	1917.61	360.255	487.845	660.467	825.584	1127.67	885.626	1538.59	666.096	553.516	424.05	4004.08		4398.11		313.347	1881.96	1647.41	2917.93	1570.64	7122.24	7284.03	4067.88	1414.75	6979.55	6777.77	1086.39	2207.01		5820.78	6867.35	1520.58
	561.022	1581.74	651.085	1163.32	364.007	1307.8	461.576	2405.45	2589.33	1069.51	1452.28	457.824	463.453	5433.84		476.587		570.403	553.516	956.927	1182.46	1416.57	1343.71	2259.26	2154.02	2852.02	980.092	963.877	6957.93	1562.02		5000	7794.26	4327.54
	1283.41	626.693	352.749	940.04	515.99	497.227	405.287	2527.41	390.276	986.948	4343.7	1200.85	1908.22	1195.22		6099.94		2118.37	1090.15	313.347	2063.93	1737.86	1493.01	5089.63	1917.61	1352.83	3358.26	7590.31	405.369	951.266		5563.31	7974.39	5916.58
	707.375	791.81	403.41	476.587	307.718	694.241	983.195	365.884	1165.2	350.873	546.011	857.481	326.481	1148.31		3101.57		1262.77	6199.38	741.149	923.276	812.196	2900.02	1385.46	2570.57	1645.54	2152.96	5059	670.21	1057.56		5593.33		8206.47
	532.877	1082.64	1684.94	502.856	568.527	911.895	5347.53	682.983	1407.24	532.877	591.043	2013.3	7041.85	5713.41		465.329		789.934	4850.3	4409.37	1550.34	2545.28	348.767	6197.64	3401.78	309.594	6053.51	4316.73	1547.61	938.654				794.523
	399.658	384.647	435.308	1675.56	1009.46	896.884	904.389	3377.39	938.163	729.891	4942.24	1377.22	1048.87	1900.72		2790.1			1848.18	2176.54	1614.84	1036.74	1287.57	4741.91	1339.7	1287.16	749.482	5554.45	2210.61	745.879				1266.55
	568.527	844.347	874.368	1244.01	600.425	469.082	472.834	371.513	2054.58	322.728	474.711	592.919	547.887	1985.15		5670.26			1654.92	3028.39	1844.16	1937.33	2300.43	3275.38	1133.3	431.555	4435.64	6799.39	2259.26	531.484				6707.5
	311.47	819.955	902.513	895.008	759.912	849.976	887.502	2510.53	3146.6	358.378	643.58	604.177	425.926	1990.78		4647.66			3636.32	2600.59	2450.92	1245.77	2737.58	9853.17	1572.36	878.121	1482.75	6147.19	437.798	4302.31				9251.42
	940.04	315.223	876.245	994.453	538.506	591.043	523.495	979.442	8509.14	1833.17	804.944	3221.65	746.778	600.425		5234.95			2108.99	831.213	306.962	3244.01	406.098	527.88	602.301	838.718	938.654	7199.35	544.095	2996.13				7352.49
	598.548	500.979	1521.7	879.997	1045.11	562.898	2407.33	3379.26	1084.52	1422.26	1073.26	339.615	1210.23	538.506		3548.13			1315.31	1553.6	4818.23	2799.69	936.414	3140.26	1705.58	3334.23	3414.11	4210.43	2410.59	5161.7				7923.61
	1157.69	2775.09	332.11	1872.57	444.689	1033.86	1251.51	1403.49	816.202	1228.99	1330.32	774.923	5659			330.233			320.852	2915.81	752.476	1973.16	3355.09	4017.66	1923.23	3681.35	4886.05	2983.51	781.912	445.005				10006.3
	600.425	955.05	517.866	962.556	307.718	1441.02	452.195	2641.87	335.862	2349.16	414.668	435.308	4938.49			2474.88			2867.03	1741.23	1149.02	580.481	623.48	4158.18	1743.11	1407.24	4895.05	4446.45	2761.91	4653.64				5770.65
	1215.86	634.198	454.071	632.322	767.418	1129.55	2274.11	1433.51	2846.39	2195.3	457.824	2206.56	2947.71			636.075			1390.36	377.142	980.607	3621.44	1280.4	6098.55	896.884	2523.66	7238.99	3361.86	545.897	1583.64				7307.45
	444.689	2152.15	1065.75	1077.01	1266.52	457.824	1345.33	988.824	4925.36	333.986	1150.19	364.007	6218.15			1103.28			324.605	2735.68	932.831	2135.6	1825.05	2661.02	572.28	891.255	6956.13	601.748	358.526	1241.33				6149
	585.414	1791.89	1037.61	452.195	834.965	793.686	658.591	1958.88	1698.08	829.336	2639.99	1013.22	3157.86			2101.49			2664.38	2788.22	1888.36	1827.44	782.336	810.738	4266.77	356.502	8849.65	365.733	4262.68	2228.63				715.251
	431.555	1078.89	307.718	403.41	439.06	1005.71	643.58	1182.09	806.82	1934.49	636.075	1985.15	3825.83			4825.91			3919.65	936.287	501.651	827.723	2837.91	5770.65	2272.23	1613.64	4140.17	8348.8	556.707	625.169				1752.99
	1093.9	1304.05	636.075	1043.24	577.909	607.93	1005.71	2761.95	671.725	4004.08	504.732	335.862	358.378			8456.6			568.527	2523.66	668.867	1636.34	720.227	520.674	1540.46	581.661	3603.28	828.754	398.162	1488.15				8763.17
	461.576	806.82	996.329	1399.74	1465.41	956.927	1097.65	2651.25	1275.9	414.668	367.76	1127.67	4683.31			2255.34			435.308	3261.06	2060.35	2487.95	654.535	1711.56	857.481	1221.49	10177.5	3444.74	533.285	407.171				3572.65
	711.128	1168.95	938.163	1339.7	484.092	774.923	868.739	746.778	337.739	3574.4	1735.6	838.718	345.244			4362.46			3236.66	1619.27	3260.73	4211.48	1515.7	468.426	1189.59	1883.83	5570.67	4997.75	4862.62	646.789				1671.92
	981.319	1170.83	1270.27	1101.4	553.516	654.838	305.841	333.986	626.693	609.806	682.983	476.587	1093.9			2366.05			4852.18	1168.95	420.431	666.479	649.757	3104.22	1628.65	1095.78	4632.02	6129.18	904.423	3376.27
	744.902	690.488	1020.72	397.781	360.255	401.534	1797.52	801.191	3572.53	682.983	399.658	320.852	324.605			827.46			2015.17	2617.48	1731.89	1957.63	336.823	295.469	394.029	4642.03	4212.23	4783.35	915.233	389.154
	440.937	878.121	576.032	1213.98	943.792	467.205	2050.82	1242.13	4186.09	662.343	1664.3	482.216	2703.79			3324.85			1531.08	371.513	979.413	1924.19	1295.93	617.962	364.007	311.47	4767.14	2531.3	556.707	2376.36
	681.107	795.562	651.085	789.934	386.523	365.884	1116.41	611.682	3448.69	2167.16	861.234	1688.69	4780.88			2304.13			2960.84	3493.72	3742.07	476.568	3742.07	8635.26	2895.17	3983.44	4550.94	3830.29	1057.56	760.292
	444.689	1549.85	1731.85	1020.72	958.803	910.018	786.181	2255.34	587.29	425.926	636.075	390.276	300.212			4966.64			2718.8	4381.22	3073.21	3325.23	1231.43	3414.11	2414.83	2745.07	2844.79	3563.64	826.953	1210.7
	343.368	1943.87	1266.52	420.297	1195.22	367.76	1157.69	1887.59	457.824	926.905	1225.24	829.336	4007.83						1523.58	604.177	537.483	599.592	1274.43	989.1	581.661	1748.74	6729.12	504.459	5475.18	450.41
	1054.5	934.411	356.502	517.866	1608.01	1062	380.894	1056.37	2844.51	677.354	1337.82	2107.11	3073.42						302.089	579.785	481.346	1691.28	1573.03	3774.43	752.407	2140.89	9170.34	781.912	392.757	839.564
	546.011	2018.93	1168.95	1093.9	384.647	1058.25	431.555	1958.88	5266.85	879.997	1970.14	547.887	2593.08						1643.66	2942.08	874.305	759.642	2656.36	4136.56	3107.2	527.248	1192.68	738.672	563.913	2370.96
	365.884	679.23	667.972	838.718	529.124	1412.87	649.209	375.265	300.212	639.827	654.838	330.233	3052.78						472.834	5482.63	1248.15	1200.38	3801.8	5478.79	1326.56	1459.78	9096.48	699.036	2470.05	2969.1
	339.615	983.195	861.234	365.884	696.117	711.128	457.824	379.018	3906.51	645.456	4587.62	424.05	827.46						5627.1	821.831	1369.98	476.568	783.53	1565.62	604.177	774.923	830.556	1345.83	1630.48	1412.48
	1182.09	604.177	429.679	1129.55	911.895	454.071	3474.96	651.085	1966.39	2285.37	902.513	594.796	782.428						1859.44	3131.59	1009.27	1527.65	2047.21	708.044	6056.78	4073.51	5415.73	5008.56	5990.45	3471.76
	454.071	1529.21	679.23	369.636	724.262	457.824	3448.69	427.802	4578.24	2964.6	985.071	472.834	1559.23						1131.42	1842.55	1645.89	1399.84	2323.12	5460.77	437.184	317.099	5947.21	4412.22	4401.4	1760.2
	1444.77	788.057	829.336	394.029	744.902	529.124	3690.73	673.601	1281.53	1973.9	465.329	322.728	427.802						7597.25	3056.54	1454.79	1622	1472.7	814.341	846.223	690.488	10273	2619.58	1023.33	751.284
	442.813	632.322	1127.67	424.05	1696.2	510.361	2694.41	720.509	1636.16	4313.68	4835.29	1167.08	1260.89						4096.02	1452.28	1171.71	4045.45	1944.49	5680.57	885.626	1442.89	5731.02	2536.71	419.782	2316.91
	1289.04	315.223	731.767	517.866	906.266	1236.5	789.934	2212.19	3944.04	803.068	1591.12	1084.52	2876.41						373.389	1731.85	2038.85	1625.59	2735.19	324.295	521.619	2750.7	2052.07	4875.24	3783.44	7356.09
	634.198	546.011	459.7	347.12	544.135	1536.71	576.032	328.357	352.749	2482.38	1561.1	1407.24	609.806						5150.52	512.237	2563.2	390.571	1481.06	5341.86	330.233	1759.99	549.5	1080.98	2421.4	834.159
	305.841	836.842	544.135	1075.13	1026.35	324.605	1290.91	1300.29	1801.27	1069.51	971.937	422.173	5889.79						891.255	3131.59	1672.17	2010.19	1207.55	338.708	2679.39	4857.81	3304.21	623.367	538.69	4981.53
	527.248	394.029	521.619	1260.89	326.481	514.113	1525.45	2332.27	3137.22	1234.62		866.863	900.637						356.502	2898.93	624.674	1111.99	1619.62	1954.78	3247.92	711.128	3841.09	553.103	4015.85	1369.25
	1341.57	823.707	559.145	1259.02	499.103	819.955	1315.31	1305.92	309.594	758.036		424.05							669.849	2990.86	1522.87	2398.37	1088.1	5055.4	1855.69	634.198	2794.34	5622.92	5965.23	2522.3
	322.728	838.718	758.036	639.827	926.905	621.064	2793.85	3011.5	3246.05	2671.89									1264.64	2125.88	3327.62	1608.87	300.99	459.418	1082.64	2184.04	5476.98	1634.09	758.49	949.464
	469.082	660.467	1386.61	966.308	992.577	420.297	1345.33	936.287	643.58	1412.87									343.368	1658.67	3812.55	1384.32	1175.3	2488.06	1471.04	1382.85	7628.14	7112.87	446.807	1605.26
	776.799	557.269	662.343	570.403	337.739	1001.96	484.092	489.721	3064.04	1358.46									2671.89	2484.26	716.644	1656.64	1821.47	3442.93	523.495	696.117		581.93	6055.31	3280.79
	870.616	1185.84	2075.22	728.015	679.23	1752.49	611.682	339.615	2379.18	5058.58									7021.21	3962.8	1199.18	621.091	2127.24	5082.43	422.173	4264.89		576.525	3333.03	2960.09
	1401.62	598.548	923.153	502.856	457.824	572.28	371.513	2844.51	1987.03	2820.12									3360.5	407.163	1319.82	1473.9	329.656	5105.85	4418.75	333.986		527.88	1852.09	601.748
	656.714	628.569	437.184	1146.44	429.679	1365.97	2272.23	2655	2679.39										3735.77	3656.96	2485.56	2147.54	2722.28	2138.55	4445.02	2611.85		2491.67	7858.75	2866.41
	1170.83	870.616	1060.12	639.827	846.223	420.297	1525.45												5242.46	2159.65	360.711	447.902	6141.79	3376.27	1204.6	1180.21		4017.66	1553.01	4005.05
	1795.64	902.513	1262.77	487.845	1009.46	791.81	546.011												506.608	1557.35	845.64	3349.11	2639.4	4812.18	3739.52	1677.44		2551.12	637.78	1380.06
	360.255	1831.3	390.276	1183.96	701.746	1112.66	4784.63												1638.03	773.047	720.227	2308.79	1115.21	4889.65	348.997	581.661		868.39	5469.78	3624.9
	561.022	1294.66	652.962	497.227	517.866	741.149	1645.54												515.99	1225.24	1752.19	1925.38	646.789	2419.6	410.916	3853.97		648.59	3891.54	1019.73
	1441.02	317.099	1039.48	390.276	637.951	367.76	2559.31												2752.57	356.502	2157.1	2059.16	3129.45	270.246	1803.15	512.237		1208.9	2841.18	5603.1
	898.76	1823.79	1486.05	347.12	500.979	801.191	401.534												6662.84	2859.52	3289.39	3210.56	4264.48	862.985	2030.18	5163.65		410.774	1691.74	358.526
	928.782	1015.09	934.411	718.633	958.803	1283.41	412.792												7811.15	4670.18	699.922	871.917	3415.91	4459.06	915.647	386.523		1924.15	5610.31	4359.97
	660.467	356.502	332.11	990.7	1182.09	551.64	812.449												412.792	452.195	1294.74	1383.12	1668.32	3262.77	3660.71	1630.53		8366.81	963.877	841.366
	714.88	656.714	596.672	981.319	598.548	1137.05	784.305												5613.97	728.015	1368.79	865.944	4835.6	2149.36	5728.43	1836.92		762.094	3893.34	7500.23
	675.478	1127.67	960.679	799.315	739.273	544.135	1153.94												2557.43	746.778	625.869	3761.18	356.725	290.064	1174.58	5131.75		2502.48	727.862	6837.22
	553.516	834.965	962.556	375.265	656.714	836.842	716.757												459.7	1292.79	2277.73	1988.69	390.956	5345.46	384.647	2544.3		8489.33	682.821	859.382
	602.301	379.018	1315.31	345.244	506.608	709.251	2514.28												4912.22	3546.26	2835.52	2061.55	4599.59	2401.59	660.467	4493.8		1385.46	10033.3	3731.2
	656.714	874.368	855.605	311.47	1360.34	711.128	495.35												4598.88	2238.46	2401.95	3242.81	623.367	3194.31	1290.91	4409.37		2684.44	2805.15	434.195
	1399.74	1523.58		1045.11	337.739	439.06	624.817												778.676	489.721	2786.55		617.962	3841.09	1699.95	634.198		4534.73	484.641	4832
	932.534	1180.21		2313.51	442.813	559.145	491.598												898.76	1080.76	1461.95		877.398	1668.32	2219.69	5450.73		700.838	1749.39	936.853
	412.792	726.138		1966.39	594.796	307.718													6415.16	536.629	4052.62		6712.91	3859.11	647.333	1127.67		7053.42	578.326	371.138
	726.138	673.601		307.718	515.99	566.651													2142.76	3246.05	3791.05		3266.37	1111.61	457.824	5330.64		2859.2	2361.95	1864.7
	1011.34	474.711		1940.12	1165.2	810.573													1437.27	1152.07	408.487		4574.36	935.051	724.262	5118.62		850.374	2509.68	3868.12
	546.011	636.075		615.435	778.676	767.418													821.831	446.566	898.193		1484.55	727.862	4248	2523.66		3678.95	5792.27	1298.98
	724.262	557.269		576.032	1266.52	450.318													754.283	2407.33	3132.93		1677.33	3446.54	4255.51	2095.86		3457.35	520.674	4518.51
	940.04	405.287		771.17	713.004	677.354													4191.71	2090.23	3128.15		9002.79	2354.74	2739.44	896.884		2729.48	5057.2	742.275
	990.7	315.223		431.555	744.902	626.693													4944.12	3259.18	911.332		1724.17	3520.4	592.919	525.371		3945.59	7386.72	715.251
	401.534	660.467		604.177	313.347	960.679													2852.02	636.075	4179.23		4091.52	524.277	375.265	3606.3		2007.03	445.005	2241.24
	1129.55	568.527		1043.24	335.862	1118.29													1705.58	2482.38	1688.89		6458.88	286.461	1478.55	5552.05		1884.52	1086.39	1688.14
	1155.82	1964.51		1328.44	737.396	758.036													5749.06	1080.76	619.897		1807.04	619.764	493.474	2838.88		5536.44	3815.87	5561.66
	849.976	968.185		373.389	1228.99	1202.72													4161.69	1168.95	859.972		5215.75		2030.18	356.502		7181.34	576.525	5210.34
	551.64	887.502		562.898	1155.82	681.107													362.131	1534.84	1149.02		2324.11		1495.43	750.531		363.931	2936.67	574.723
	600.425	1405.37		313.347	1341.57	971.937													3763.91		612.73		1626.88		2791.97	2439.22		1264.75	5671.56	3902.35
	1127.67	1110.79		769.294	1891.34	307.718													2825.75		2197.71		6734.53		2041.44	602.301		2158.36	479.236	1178.27
	440.937	904.389		1127.67	386.523	379.018													5499.51		2989.6		2695.25		3343.61	925.029		771.102	718.854	1165.66
	576.032	859.358		2003.92	3159.73	754.283													1930.74		2111.71		273.849		1120.17	482.216		598.144	3068.19	3675.34
	1367.84	493.474		1101.4	829.336	859.358													2178.41		1442.84		5545.45		863.11	2341.66		2097.11	2778.13	1563.82
	838.718	913.771		975.69	596.672	1653.04													3189.76		807.419		423.385		4315.55	2078.97		5282.41	477.434	2918.66
	467.205	1212.11		803.068	442.813	382.771													951.298		2618.14		3417.71		3996.58	1908.22		2464.64	396.361	2434.01
	373.389	874.368		803.068	403.41	532.877													1611.77		1493.01		459.418		4647.66	4381.22		879.2	625.169	2025.04
	998.206	1137.05		300.212	1202.72	1536.71													2983.36		3278.64		3212.32		386.523	2099.61		1873.7	2924.06	1516.98
	517.866	322.728		701.746	514.113	1568.61													1925.11				6293.13		2568.69	2384.81		445.005	499.054	781.912
	844.347	1170.83		559.145	895.008	1172.7													307.718				340.51		1803.15	1035.73		6635.44	1217.91	769.3
	1138.93	1880.08		1801.27	1469.16	504.732													1409.12				8736.15		1529.21	1056.37		2086.3	1347.63
	405.287	1705.58		318.976	485.969	529.124													2401.7				4305.92		692.365	472.834		1486.35	1405.28
	1803.15	388.4		388.4	422.173	547.887													5073.59				396.361		804.944	3418.67		2158.36	545.897
	1728.1	499.103		1806.9	874.368	1067.63													1593				744.077		1791.89	2681.27		904.423	2835.78
	1345.33	307.718		641.704	474.711	923.153													5495.76				536.889		410.916	3649.45			2324.11
		585.414		681.107	463.453	469.082													3058.41				3295.2		714.88	765.541			491.848
		392.152		1195.22	951.298	1529.21													416.545				738.672		2274.11	1775.01			8610.03
		444.689		302.089	938.163	369.636													4760.24				2543.91		2561.19	2870.78			2306.1
		660.467		442.813	966.308	2292.87													6069.92				5383.3		2255.34	3330.48
		333.986		1142.68		1240.25													1116.41				7512.84		2191.55	446.566
		630.446				1716.84													3822.08				4866.23		2647.5	823.707
		945.669				692.365													3152.23				942.257		842.471	5777.21
		1013.22				729.891													1527.33				3740.2		589.167	1773.13
		834.965				562.898													5364.42				7345.28		2660.63	2300.38
		598.548				1060.12													996.329				5293.22		5523.91	4966.64
		1031.98				302.089													4424.38				3394.29		1694.32	332.11
		690.488				1776.88													3114.7				911.63		3330.48	3636.32
		339.615				833.089													6210.64				6561.57			3876.49
		1623.02				427.802													660.467				1992.61			5274.35
		506.608				996.329													3420.54				756.689			1542.34
		489.721				435.308													410.916				2381.77			3210.39
		750.531				1262.77													1835.05				3469.96			2617.48
		502.856				427.802													1527.33				5696.78			1172.7
		767.418				371.513													1371.6				8312.76			4767.75
		1161.45				949.421													1260.89				3725.79			2499.27
						724.262													1769.38				3873.53			2210.31
						409.039													5381.31				3696.96			1416.63
						743.025													643.58				848.572			364.007
																			3017.13				3455.55			1960.76
																			1262.77				2073.69			4300.54
																			3842.72				2502.48			2441.1
																			3015.26				5210.34			1165.2
																			2776.96				814.341			3039.65
																			607.93				1771.01			1176.46
																			2043.32				2606.97			1182.09
																			2473				5147.28			3846.47
																			2985.24				4286.1			1699.95
																			816.202				6410.23			2234.7
																			4606.38				2749.3			3955.3
																			1459.78				6246.28			3101.57
																			2525.54				4367.17			5758.45
																			2598.71				6239.08			9796.3
																			6696.61				2668.23			3863.36
																			7555.97				2936.67			2838.88
																			2685.02				2767.32			356.502
																			3137.22				853.977			2174.66
																			3441.18				803.531			1806.9
																			3294.83				3952.8			2309.76
																			6852.35				2311.5			3232.91
																			4126.04				9321.68			2711.29
																			2587.45				1086.39			622.94
																			6876.74				1767.41			4411.24
																			1926.99							318.976
																			4463.78							4334.31
																			804.944							1675.56
																			5591.45							1099.53
																			2955.21							3499.35
																			3919.65							3923.4
																			750.531							891.255
																			5912.31							3904.64
																			3820.2							339.615
																			4221.73							9263.42
																			591.043							5649.62
																			2189.67							570.403
																			2456.11							4925.36
																			4386.85							3514.36
																			778.676							2510.53
																			3139.09							844.347
																			1698.08							885.626
																			2825.75							2099.61
																			2617.48
																			519.742
																			1459.78
																			1247.76
																			1782.51
																			604.177
																			1820.04

## Sheet: Figure 1F & H
Figure 1F	Plasma Leptin concentration
		Plasma Leptin concentration (pg/ml)
		Dnmt3a+/+	Dnmt3a+/RH	Dnmt3a+/-
	biological 1	314.87	2657.76	4386.92
	biological 2	1384.07	4633.94	3094.53
	biological 3	831.3	2774.85	6292.44
	biological 4	3369.05	1878.35	8015.42
	biological 5			7542.44
Figure 1H	Plasma Insulin concentration
		Plasma Insulin concentration (pg/ml)
		Dnmt3a+/+	Dnmt3a+/RH	Dnmt3a+/-
	biological 1	432.73	2753.23	3702.92
	biological 2	2311.58	292.52	2706.92
	biological 3	2265.6	792.99	2457.31
	biological 4	469.06	465.34	3526.42

## Sheet: Figure 1G
Figure 1G	Fasting blood glucose, mg/dl
	Group	Dnmt3a+/+							Dnmt3a+/RH								Dnmt3a+/-
	Month	biological 1	biological 2	biological 3	biological 4	biological 5	biological 6	biological 7	biological 1	biological 2	biological 3	biological 4	biological 5	biological 6	biological 7	biological 8	biological 1	biological 2	biological 3	biological 4	biological 5	biological 6	biological 7	biological 8
	0	100	87	88	87	94	80	79	89	65	88	71	80	89	87	84	83	86	75	97	92	79	76	89
	1	97	89	118	82	89	85	100	107	81	85	117	110	112	120	111	138	133	129	87	119	101	125	123
	5	152	142	124	114	157	192	135	185	134	187	202	213	143	141	191	151	156	135	157	178	157	175	209

## Sheet: Figure 1I
Figure 1I	Glucose tolerance test
	Blood glucose, mg/dl
	time	Dnmt3a+/+					Dnmt3a+/RH						Dnmt3a+/-
		biological 1	biological 2	biological 3	biological 4	biological 5	biological 1	biological 2	biological 3	biological 4	biological 5	biological 6	biological 1	biological 2	biological 3	biological 4	biological 5
	0	182	193	176	179	168	185	248	179	170	153	212	113	170	164	195	183
	30	321	500	373	359	470	440	447	349	369	467	533	491	600	509	554	269
	60	303	255	330	331	411	309	361	430	408	323	600	509	463	410	430	339
	90	263	257	262	290	378	287	286	500	511	383	600	414	475	352	589	388
	120	291	202	211	234	349	268	239	327	452	273	355	318	208	287	471	286
	150	220	146	161	169	167	182	192	161	320	193	209	234	169	212	244	196

## Sheet: Figure 1J & SFigure 2B
Figure 1J & SFigure 2B	% of Inflammatory monocytes in myeloid cells in spleen
			CD45.1								CD45.2
			biological 1	biological 2	biological 3	biological 4	biological 5	biological 6	biological 7	biological 8	biological 1	biological 2	biological 3	biological 4	biological 5	biological 6	biological 7	biological 8
	Normal chow	Dnmt3a+/+	28.9	22.4	28	25.8	20.3	17.3	35.7	30.6	31.9	20.7	27.9	30.7	24.7	19.9	23.1	20.4
		Dnmt3a+/RH	16.5	25.6	19.9	20.5	18.3	27.2	24.4		16.8	22.1	23.7	28.5	19.7	27.9	22.3
		Dnmt3a+/-	17.9	17.7		19.3	24.8	19.4	17.2		29	26.5		20.9	33.7	19.8	15.4
	High fat diet	Dnmt3a+/+	21.5			26.9	24.6	21.3	20.8		24.2			29	30.8	19	20.7
		Dnmt3a+/RH	32.1	13.6		21.2	18.3	16.8	22.4	23.6	28.6	21.4		26.7	21.8	24.1	31.7	40.9
		Dnmt3a+/-	24.7	31.8	16.2	45.7	21.7	27.6	45.2	21.8	30.4	36.7	30.2	48.8	38	29.7	60.7	35.4

## Sheet: Figure 1K
Figure 1 K	Plasma MIP-1a, CXCL1
		Plasma MIP-1α concentration (pg/ml)
		Dnmt3a+/+	Dnmt3a+/RH	Dnmt3a+/-
	biological 1	5	37	62.94
	biological 2	82.72	5	68.77
	biological 3	12.58	45	96.51
	biological 4	3	30	50.93
	biological 5	1.5	5	43.71
	biological 6	33.34
		Plasma CXCL1 concentration (pg/ml)
		Dnmt3a+/+	Dnmt3a+/RH	Dnmt3a+/-
	biological 1	37.73	49.81	93.68
	biological 2	17.59	97.05	144.59
	biological 3	68.46	177.16	177.82
	biological 4	26.22	100.25	189.26
	biological 5	42.59	113.95	94.49
	biological 6	103.44

## Sheet: Figure 1M
Figure 1 M	Nonalcoholic Fatty Liver Disease Activity Score (NAS)
				Normal chow									High fat diet
				Dnmt3a+/+			Dnmt3a+/RH			Dnmt3a+/-			Dnmt3a+/+			Dnmt3a+/RH			Dnmt3a+/-
				biological 1	biological 2	biological 3	biological 1	biological 2	biological 3	biological 1	biological 2	biological 3	biological 1	biological 2	biological 3	biological 1	biological 2	biological 3	biological 1	biological 2	biological 3
		Steatosis	field 1	0	0	0	0	0	0	1	1	1	1	2	3	2	2	3	3	2	2
			field 2	0	0	0	0	0	0	1	1	1	2	3	3	2	3	3	3	3	3
			field 3	0	0	0	0	0	0	1	1	1	2	2	3	3	3	2	3	3	3
			field 4	0	0	0	0	0	0	1	1	1	1	3	2	3	2	3	3	3	3
			field 5	0	0	0	0	0	0	1	1	1	2	1	3	3	3	2	3	3	2
		Inflammation	field 1	0	0	0	1	1	2	2	2	1	0	2	0	2	3	0	3	3	3
			field 2	0	0	0	0	2	2	2	1	1	2	0	1	3	2	1	3	3	3
			field 3	0	0	0	1	2	1	2	2	0	1	2	2	3	3	2	3	3	3
			field 4	0	0	0	0	1	1	2	1	0	2	1	2	3	3	1	3	2	2
			field 5	1	0	0	0	0	2	1	0	1	3	1	1	2	1	1	3	3	3
		Ballooning	field 1	0	0	0	0	0	0	0	0	0	0	0	0	1	0	0	1	0	0
			field 2	0	0	0	0	0	0	0	0	0	0	0	0	0	1	0	1	1	1
			field 3	0	0	0	0	0	0	0	0	0	0	0	1	0	0	0	1	1	0
			field 4	0	0	0	0	0	0	0	0	0	0	0	0	0	0	0	2	1	0
			field 5	0	0	0	0	0	0	0	0	0	0	0	0	0	0	0	1	2	1
		Nonalcoholic Fatty Liver Disease Activity Score (NAS)	field 1	0	0	0	1	1	2	3	3	2	1	4	3	5	5	3	7	5	5
			field 2	0	0	0	0	2	2	3	2	2	4	3	4	5	6	4	7	7	7
			field 3	0	0	0	1	2	1	3	3	1	3	4	6	6	6	4	7	7	6
			field 4	0	0	0	0	1	1	3	2	1	3	4	4	6	5	4	8	6	5
			field 5	1	0	0	0	0	2	2	1	2	5	2	4	5	4	3	7	8	6
	Histological grading criteria for steatohepatitis in mice
	Steatosis
	Grade 0	<5% of hepatocytes
	Grade 1	< 33% of hepatocytes
	Grade 2	33-66% of hepatocytes
	Grade 3	> 66% of hepatocytes
	Inflammation
	Grade 0	Absent
	Grade 1	<100 inflammatory cells per focus or <3 inflammatory foci per 20× field
	Grade 2	100-500 inflammatory cells per focus or 3-4 inflammatory foci per 20× field
	Grade 3	>500 inflammatory cells per focus or >4 inflammatory foci per 20× field
	Hepatocyte Injury/Ballooning
	Grade 0	Absent
	Grade 1	Rare balloon cells
	Grade 2	Widespread hepatocyte ballooning and apoptosis
	Modified NASH activity score (NAS)
	Grade 1	0-2 points
	Grade 2	3-4 points
	Grade 3	5-6 points
	Grade 4	7-8 points

## Sheet: Figure 1N
Figure 1 N	Masson’s trichrome staining
	Positive area (%)
			Dnmt3a+/+	Dnmt3a+/RH	Dnmt3a+/-
	biological 1	field 1	0.369	3.336	9.223
		field 2	1.223	3.17	7.857
		field 3	0	1.829	6.396
		field 4	0.558	2.075	3.7
	biological 2	field 1	0.807	7.39	11.71
		field 2	0	9.018	12.79
		field 3	0.862	8.81	6.02
		field 4	1.45	8.7	5.79
	biological 3	field 1	2.49	4.09	8.13
		field 2	0.434	10.7	6.18
		field 3	0.342	2.52	6.27
		field 4	1.3	5.24	7.85

[truncated: 11 more sheets: SFigure 1E, SFigure 1G, SFigure 1H-I, SFigure 1J, SFigure 1K-L, SFigure 1M, SFigure 2A, SFigure 2C, SFigure 2D, SFigure 2E, SFigure 2F]
